# Supplementary material for: Synthesis of 1,4-Dialkoxynaphthalene-Based Imidazolium Salts and Their Cytotoxicity in Cancer Cell Lines
Source: Int J Mol Sci. 2023 Feb 1;24(3):2713. doi: 10.3390/ijms24032713 (PMC9917024; doi:10.3390/ijms24032713)
Supplement: Supplementary file 1 [file ijms-24-02713-s001.zip]

Archive with 1 entries (1 files):
- ijms-2162474-supplementary.pdf
